# Supplementary material for: Sperm-associated antigen 11A is expressed exclusively in the principal cells of the mouse caput epididymis in an androgen-dependent manner
Source: Reprod Biol Endocrinol. 2013 Jul 1;11:59. doi: 10.1186/1477-7827-11-59 (PMC3710511; doi:10.1186/1477-7827-11-59)
Supplement: Additional file 1: Figure S1 — Example of detail calculation of relative gene expression for Spag11a androgen dependence analyses. Standard graphs were generated for mouse Spag11a and Actb house keeping gene by making serial dilution of RNA samples from caput epididymis (1000, 100, 10, 1, 0.1, 0.01 ng). Slope and intercept from the standard curve were used to calculate log ng from average CT value. The ratio between log ng from Spag11a and Actb was used to represent relative expression of Spag11a. [file 1477-7827-11-59-S1.xls]

## Sheet: Sheet1
Additional File 1: Figure S1
Well	Type	Label	C(T)	ng
1	Standard	1000 ng	11.43	1000			well	Type	Label	C( T )	ng	Log ng				AVG CT	Log ng
2	Standard	1000 ng	12.22	1000			1	Standard	Actin	11.43	1000	3			1000	11.825	3
3	Standard	100 ng	12.51	100			2	Standard		12.22	1000	3			100	12.775	2
4	Standard	100 ng	13.04	100			3	Standard		12.51	100	2			10	16.72	1
5	Standard	10 ng	16.6	10			4	Standard		13.04	100	2			1	20.275	0
6	Standard	10 ng	16.84	10			5	Standard		16.6	10	1			0.1	23.525	-1
7	Standard	1 ng	20.6	1			6	Standard		16.84	10	1			0.01	26.13	-2
8	Standard	1 ng	19.95	1			7	Standard		20.6	1	0
9	Standard	0.1 ng	24.26	0.1			8	Standard		19.95	1	0
10	Standard	0.1 ng	22.79	0.1			9	Standard		24.26	0.1	-1
11	Standard	0.01 ng	26.56	0.01			10	Standard		22.79	0.1	-1
12	Standard	0.01 ng	25.7	0.01			11	Standard		26.56	0.01	-2
13	NTC		26.65				12	Standard		25.7	0.01	-2
14	RT control		26.28
											Slope	-0.294284
											Intercept	5.85185
	Spag11a standard
	Type	Label	C(T)	ng
	Standard	1000 ng	11.43	1000			well	Type	Label	C( T )	ng	Log ng				AVG CT	Log ng
	Standard	1000 ng	12.22	1000			1	Standard	Spag11a	9.41	1000	3			1000	9.40667	3
	Standard	1000 ng					2	Standard		9.49	1000	3			100	10.59	2
	Standard	100 ng	12.51	100			3	Standard		9.32	1000	3			10	13.68	1
	Standard	100 ng	13.04	100			4	Standard		10.65	100	2			1	17.11	0
	Standard	100 ng					5	Standard		10.56	100	2			0.01	25.4167	-2
	Standard	10 ng	16.6	10			6	Standard		10.56	100	2
	Standard	10 ng	16.84	10			7	Standard		13.85	10	1
	Standard	10 ng					8	Standard		13.37	10	1
	Standard	1 ng	20.6	1			9	Standard		13.82	10	1
	Standard	1 ng	19.95	1			10	Standard		17.08	1	0
	Standard	1 ng					11	Standard		17.25	1	0
	Standard	0.1 ng	24.26	0.1			12	Standard		17	1	0
	Standard	0.1 ng	22.79	0.1			16	Standard		24.22	0.01	-2
	Standard	0.1 ng					17	Standard		24.54	0.01	-2
	Standard	0.01 ng	26.56	0.01			18	Standard		27.49	0.01	-2
	Standard	0.01 ng	25.7	0.01
	Standard	0.01 ng
	NTC		26.65
	RT control		26.28
											Slope	-0.291055
											Intercept	5.23587
	Actin Sample for Spag11a
	Label	CT	CT	CT	Average	Log ng	ng
	Co	19.06	18.69	19.28	19.01	0.257499	1.80925
	6h G	18.36	18.41	18.7	18.49	0.410527	2.57352
	1d G	19.02	19.36	18.91	19.0967	0.231994	1.70606
	3d G	18.82	18.97	19.04	18.9433	0.277118	1.89286
	5d G	19.28	19.06	19.5	19.28	0.178042	1.50675
	3d G+T	18.59	19	18.9	18.83	0.31047	2.04395
	5d G+T	20.18	20.46	20.81	20.4833	-0.17608	0.666684
	Slope	-0.294284
	intercept	5.85185
	Spag11a Gonadectomy
	Label	CT	CT	CT	Average	Log ng	ng	B-act ng	Normal	Ratio				Average	SEM		Label	I	II	III	Average	SD	SEM
	Co	14.75	15.55	14.88	15.06	0.852584	7.1217	1.80925	3.93627	83.2116			Co	4.0402	0.614794		Co	4.8452	2.83445	4.44094	4.0402	1.06359	0.614794
	6h G	14.41	13.95	14.42	14.26	1.08543	12.1738	2.57352	4.73043	100			6h	4.7834	0.520353		6h G	4.27802	5.82275	4.24944	4.7834	0.900211	0.520353
	1d G	14.74	15.05	14.91	14.9	0.899153	7.9278	1.70606	4.64685	98.233			1d	4.66369	0.281482		1d G	5.17282	4.20243	4.61581	4.66369	0.486964	0.281482
	3d G	19.18	19.53	19.52	19.41	-0.413504	0.385919	1.89286	0.203881	4.31			3d	0.205126	0.0163901		3d G	0.237859	0.188127	0.189392	0.205126	0.0283549	0.0163901
	5d G	18.38	18.65	19.74	18.9233	-0.271858	0.53474	1.50675	0.354895	7.50238			5d	0.380779	0.0911748		5d G	0.510787	0.426241	0.205308	0.380779	0.157732	0.0911748
	3d G+T	15.23	15.41	15.03	15.2233	0.805045	6.3833	2.04395	3.12302	66.0198			3d+T	3.13998	0.231519		3d G+T	3.1091	2.75578	3.55505	3.13998	0.400527	0.231519
	5d G+T	17.03	16.28	17.01	16.7733	0.35391	2.25897	0.666684	3.38837	71.6291			5d+T	3.48678	0.61546		5d G+T	2.8529	4.71604	2.89139	3.48678	1.06475	0.61546
	Slope	-0.291055
	intercept	5.23587
	Label	CT	CT	CT	Average	Log ng	ng	B-act ng	Normal	Ratio
	Co	14.75			14.75	0.942811	8.76619	1.80925	4.8452	102.426
	6h G	14.41			14.41	1.04177	11.0095	2.57352	4.27802	90.4361
	1d G	14.74			14.74	0.945721	8.82514	1.70606	5.17282	109.352
	3d G	19.18			19.18	-0.346562	0.450234	1.89286	0.237859	5.02828
	5d G	18.38			18.38	-0.113718	0.76963	1.50675	0.510787	10.7979
	3d G+T	15.23			15.23	0.803105	6.35484	2.04395	3.1091	65.7255
	5d G+T	17.03			17.03	0.279206	1.90198	0.666684	2.8529	60.3094
	Label	CT	CT	CT	Average	Log ng	ng	B-act ng	Normal	Ratio
	Co		15.55		15.55	0.709967	5.12822	1.80925	2.83445	59.9194
	6h G		13.95		13.95	1.17565	14.9849	2.57352	5.82275	123.091
	1d G		15.05		15.05	0.855494	7.16959	1.70606	4.20243	88.8381
	3d G		19.53		19.53	-0.448431	0.356098	1.89286	0.188127	3.97695
	5d G		18.65		18.65	-0.192303	0.64224	1.50675	0.426241	9.01061
	3d G+T		15.41		15.41	0.750715	5.63268	2.04395	2.75578	58.2564
	5d G+T		16.28		16.28	0.497497	3.14411	0.666684	4.71604	99.6957
	Label	CT	CT	CT	Average	Log ng	ng	B-act ng	Normal	Ratio
	Co			14.88	14.88	0.904974	8.03478	1.80925	4.44094	93.8802
	6h G			14.42	14.42	1.03886	10.936	2.57352	4.24944	89.832
	1d G			14.91	14.91	0.896242	7.87485	1.70606	4.61581	97.5769
	3d G			19.52	19.52	-0.44552	0.358492	1.89286	0.189392	4.00369
	5d G			19.74	19.74	-0.509552	0.309348	1.50675	0.205308	4.34015
	3d G+T			15.03	15.03	0.861316	7.26634	2.04395	3.55505	75.1527
	5d G+T			17.01	17.01	0.285027	1.92765	0.666684	2.89139	61.1232
