# Supplementary material for: Sperm-associated antigen 11A is expressed exclusively in the principal cells of the mouse caput epididymis in an androgen-dependent manner
Source: Reprod Biol Endocrinol. 2013 Jul 1;11:59. doi: 10.1186/1477-7827-11-59 (PMC3710511; doi:10.1186/1477-7827-11-59)
Supplement: Additional file 6: Table S2 — Relative expression of Spag11a in various tissues. The expression level of Spag11a was normalized to that of beta-actin in a triplicate experiment (I, II and III). The averages of the ratios and the standard error of the means (SEM) were used to draw a graph presented in Figure 2. [file 1477-7827-11-59-S6.xls]

## Sheet: Sheet1
	Additional file 6, Supplemental Table S2
	Relative expression of Spag11a in various tissues
	Tissues	I	II	III	Average	SD	SEM
	Initial segment	0.000201251	0.000178381	0.000360543	0.000246725	9.92299e-05	5.73583e-05
	Caput	2.70347	2.34855	1.80837	2.52601	0.450731	0.260538
	Corpus	0.0263577	0.0522136	0.130776	0.0392857	0.0543811	0.0314342
	Cauda	0.00934561	0.00744131	0.00268687	0.00839346	0.00342953	0.00198239
	Testis	0.000125153	0.000106558	5.06427e-05	0.000115856	3.87816e-05	2.24171e-05
	Vas Deferens	0.000127875	0.000103193	0.000394238	0.000115534	0.000161382	9.32846e-05
	Intestine	7.11098e-05	0.000229761	0.000541783	0.000150435	0.000239465	0.000138419
	Kidney	0.000182072	0.000115432	7.12468e-05	0.000148752	5.57902e-05	3.22487e-05
	Liver	0.0466449	0.00616338	0.101491	0.0264041	0.0478439	0.0276554
	Heart	0.00257074	0.00448367	0.0125011	0.00352721	0.00526862	0.00304544
	Muscle	0.116622	0.172026	0.0185905	0.144324	0.0776984	0.0449124
	Brain	0.00106584	0.00149011	8.29415e-05	0.00127797	0.000721827	0.000417241
	I, II, III	Ratio nano gram Spag11a / Beta actin, n = 3
	SD	Standard of Deviation
	SEM	Standard Error of the Mean
