# Supplementary material for: Sperm-associated antigen 11A is expressed exclusively in the principal cells of the mouse caput epididymis in an androgen-dependent manner
Source: Reprod Biol Endocrinol. 2013 Jul 1;11:59. doi: 10.1186/1477-7827-11-59 (PMC3710511; doi:10.1186/1477-7827-11-59)
Supplement: Additional file 8: Table S3 — Relative expression of Spag11a in the androgen dependence experiment. The expression of Spag11a in control (uncastrated, Co), 6 h, 1 d, 3 d, 5 d after gonadectomy or castration and 3 d and 5 d castration with testosterone replacement therapy were normalized with beta actin. The average of the ratio of Spag11a to beta actin and the standard error of the mean (SEM) were used to draw a graph presented in Figure 3. [file 1477-7827-11-59-S8.xls]

## Sheet: Sheet1
	Additional file 8, Supplemental Table S3
	Relative expression of Spag11a in androgen dependence analyses
	Group	I	II	III	Average	SD	SEM
	Co	3.68112	2.83445	4.44094	3.65217	0.803638	0.464531
	6h G	4.27802	4.73043	4.24944	4.4193	0.269829	0.15597
	1d G	3.41408	4.20243	3.95645	3.85765	0.403355	0.233153
	3d G	0.237859	0.188127	0.189392	0.205126	0.0283549	0.0163901
	5d G	0.510787	0.426241	0.205308	0.380779	0.157732	0.0911748
	3d G+T	3.1091	2.75578	3.55505	3.13998	0.400527	0.231519
	5d G+T	2.8529	4.71604	2.89139	3.48678	1.06475	0.61546
	Co	Control ungonadectomized
	6h G	6 hours after gonadectomy
	1d G	1 day after gonadectomy
	3d G	3 days after gonadectomy
	5d G	5 days after gonadectomy
	3d G+T	3 days gonadectomy with testosterone replacement teraphy
	5d G+T	5 days gonadectomy with testosterone replacement teraphy
	I, II, III	Ratio nano gram Spag11a / Beta actin, n = 3
	SD	Standard of Deviation
	SEM	Standard Error of the Mean
