# Supplementary material for: Sperm-associated antigen 11A is expressed exclusively in the principal cells of the mouse caput epididymis in an androgen-dependent manner
Source: Reprod Biol Endocrinol. 2013 Jul 1;11:59. doi: 10.1186/1477-7827-11-59 (PMC3710511; doi:10.1186/1477-7827-11-59)
Supplement: Additional file 9: Table S4 — Relative expression of Spag11a in the efferent duct ligation (EDL) experiment. The expression levels of Spag11a in the control group (unligated) and 6 h, 1 d, 3 d, and 5 d following efferent duct ligation were normalized to beta actin. The average ratio from a triplicate experiment (I, II and II) and the standard error of the mean (SEM) were used to draw a graph presented in Figure 4. [file 1477-7827-11-59-S9.xls]

## Sheet: Sheet1
	Additional file 9, Supplemental Table S4
	Realative expression of Spag11a in efferent duct ligation analyses
	Group	I	II	III	Average	SD	SEM
	Co	0.205907	0.113871	0.108402	0.142727	0.0547841	0.0316671
	6 h	0.180147	0.201119	0.220098	0.200455	0.0199839	0.0115514
	1 d	0.0326271	0.119763	0.0478092	0.066733	0.0465482	0.0269065
	3 d	0.623449	0.621175	0.28902	0.511215	0.19243	0.111231
	5 d	0.250314	0.111527	0.156772	0.172871	0.0707805	0.0409136
	Co	Control unligated
	6 h	6 hours after efferent duct ligation
	1 d	1 day after efferent duct ligation
	3 d	3 days after efferent duct ligation
	5 d	5 days after efferent duct ligation
	I, II, III	Ratio nano gram Spag11a / Beta actin, n = 3
	SD	Standard of Deviation
	SEM	Standard Error of the Mean
